# Supplementary material for: The Molecular Network behind Volatile Aroma Formation in Pear (Pyrus spp. Panguxiang) Revealed by Transcriptome Profiling via Fatty Acid Metabolic Pathways
Source: Life (Basel). 2022 Sep 26;12(10):1494. doi: 10.3390/life12101494 (PMC9605550; doi:10.3390/life12101494)
Supplement: Supplementary file 1 [file life-12-01494-s001.zip › Table S1.xlsx]

## Sheet: Table S1
Table S1. Data preprocessing results statistics
Sample	Raw Reads	Clean Reads	Clean Base(G)	Error Rate(%)	Q20(%)	Q30(%)	GC Content(%)
S1-1	46887524	44896824	6.73	0.03	96.65	91.21	46.89
S1-2	46651684	44484602	6.67	0.03	96.91	91.73	47.36
S1-3	48451094	46155326	6.92	0.03	96.7	91.31	47.33
S2-1	49927400	47875220	7.18	0.03	96.72	91.36	47.03
S2-2	48111994	45803598	6.87	0.03	96.86	91.68	47.25
S2-3	48492836	46334042	6.95	0.03	96.65	91.19	47.12
S3-1	47350666	45149272	6.77	0.03	96.64	91.2	46.77
S3-2	48124306	44635978	6.7	0.03	96.84	91.66	46.63
S3-3	44089628	42986448	6.45	0.03	97.82	93.88	47.06
S4-1	47710108	45088746	6.76	0.03	96.6	91.14	46.84
S4-2	43306370	40885552	6.13	0.03	96.67	91.3	47.11
S4-3	44396112	42607230	6.39	0.03	96.7	91.36	47.14
Z1-1	47471058	45217964	6.78	0.03	96.8	91.48	46.61
Z1-2	47894334	45299594	6.79	0.03	96.76	91.43	46.72
Z1-3	51913568	49032670	7.35	0.03	96.94	91.82	47.01
Z2-1	50766366	48796108	7.32	0.03	96.87	91.64	47.03
Z2-2	50579664	47743956	7.16	0.03	96.68	91.27	47.38
Z2-3	46546342	44246930	6.64	0.03	96.67	91.24	47.18
Z3-1	48214904	45920738	6.89	0.03	96.8	91.49	47.14
Z3-2	46528936	43699740	6.55	0.03	96.79	91.52	47.45
Z3-3	45062778	42529886	6.38	0.03	96.74	91.4	47.44
Z4-1	46377596	43389202	6.51	0.03	96.69	91.25	47.08
Z4-2	49954162	46657980	7	0.03	96.71	91.32	47.34
Z4-3	49412572	46727674	7.01	0.03	96.92	91.77	47.33
Z5-1	48179898	45343926	6.8	0.03	97.06	91.99	47.26
Z5-2	48475490	45720258	6.86	0.03	96.73	91.37	47.57
Z5-3	48049882	45077400	6.76	0.03	96.81	91.57	47.47
