# Supplementary material for: The Molecular Network behind Volatile Aroma Formation in Pear (Pyrus spp. Panguxiang) Revealed by Transcriptome Profiling via Fatty Acid Metabolic Pathways
Source: Life (Basel). 2022 Sep 26;12(10):1494. doi: 10.3390/life12101494 (PMC9605550; doi:10.3390/life12101494)
Supplement: Supplementary file 1 [file life-12-01494-s001.zip › Table S2.xlsx]

## Sheet: Table S2
Table S2. The results of genomic comparison were counted
Sample	Total Reads	Reads mapped	Unique mapped	Multi mapped	Read1 mapped	Read2 mapped	'+' mapped	'-' mapped
S1-1	44896824	34661179(77.20%)	31219532(69.54%)	4170143(7.67%)	15638274(34.83%)	15581258(34.70%)	15599778(34.75%)	15619754(34.79%)
S1-2	44484602	33996009(76.42%)	30380241(68.29%)	4725872(8.13%)	15187145(34.14%)	15193096(34.15%)	15179434(34.12%)	15200807(34.17%)
S1-3	46155326	35556040(77.04%)	31973938(69.27%)	4490748(7.76%)	16010517(34.69%)	15963421(34.59%)	15980341(34.62%)	15993597(34.65%)
S2-1	47875220	37070077(77.43%)	33262543(69.48%)	4577301(7.95%)	16666282(34.81%)	16596261(34.67%)	16612131(34.70%)	16650412(34.78%)
S2-2	45803598	35331055(77.14%)	31649544(69.10%)	4586123(8.04%)	15826278(34.55%)	15823266(34.55%)	15805039(34.51%)	15844505(34.59%)
S2-3	46334042	35620257(76.88%)	31914666(68.88%)	4575689(8.00%)	15991515(34.51%)	15923151(34.37%)	15933853(34.39%)	15980813(34.49%)
S3-1	45149272	34851881(77.19%)	31309411(69.35%)	4188704(7.85%)	15674338(34.72%)	15635073(34.63%)	15631725(34.62%)	15677686(34.72%)
S3-2	44635978	34581980(77.48%)	31028519(69.51%)	4258033(7.96%)	15498220(34.72%)	15530299(34.79%)	15491806(34.71%)	15536713(34.81%)
S3-3	42986448	33724540(78.45%)	30287380(70.46%)	4201059(8.00%)	15110008(35.15%)	15177372(35.31%)	15134149(35.21%)	15153231(35.25%)
S4-1	45088746	34698539(76.96%)	31227829(69.26%)	4194205(7.70%)	15631563(34.67%)	15596266(34.59%)	15585040(34.57%)	15642789(34.69%)
S4-2	40885552	31622755(77.34%)	28488343(69.68%)	3788158(7.67%)	14246755(34.85%)	14241588(34.83%)	14217696(34.77%)	14270647(34.90%)
S4-3	42607230	33058801(77.59%)	29734501(69.79%)	4103987(7.80%)	14874219(34.91%)	14860282(34.88%)	14842626(34.84%)	14891875(34.95%)
Z1-1	45217964	34851695(77.07%)	31391563(69.42%)	4182844(7.65%)	15711117(34.75%)	15680446(34.68%)	15666496(34.65%)	15725067(34.78%)
Z1-2	45299594	35003228(77.27%)	31577823(69.71%)	4137725(7.56%)	15805097(34.89%)	15772726(34.82%)	15752979(34.78%)	15824844(34.93%)
Z1-3	49032670	37861365(77.22%)	34099635(69.54%)	4590384(7.67%)	17047013(34.77%)	17052622(34.78%)	17015530(34.70%)	17084105(34.84%)
Z2-1	48796108	38246425(78.38%)	34566828(70.84%)	4456299(7.54%)	17312699(35.48%)	17254129(35.36%)	17263114(35.38%)	17303714(35.46%)
Z2-2	47743956	37252195(78.02%)	33603067(70.38%)	4499928(7.64%)	16835224(35.26%)	16767843(35.12%)	16771045(35.13%)	16832022(35.25%)
Z2-3	44246930	34564399(78.12%)	31249941(70.63%)	4091305(7.49%)	15667803(35.41%)	15582138(35.22%)	15599565(35.26%)	15650376(35.37%)
Z3-1	45920738	35939519(78.26%)	32466187(70.70%)	4257133(7.56%)	16262085(35.41%)	16204102(35.29%)	16209468(35.30%)	16256719(35.40%)
Z3-2	43699740	34093775(78.02%)	30808227(70.50%)	4023203(7.52%)	15417423(35.28%)	15390804(35.22%)	15379326(35.19%)	15428901(35.31%)
Z3-3	42529886	33417248(78.57%)	30286879(71.21%)	3852611(7.36%)	15163845(35.65%)	15123034(35.56%)	15118376(35.55%)	15168503(35.67%)
Z4-1	43389202	33830211(77.97%)	30550806(70.41%)	4038629(7.56%)	15305677(35.28%)	15245129(35.14%)	15265725(35.18%)	15285081(35.23%)
Z4-2	46657980	36696651(78.65%)	33149450(71.05%)	4342222(7.60%)	16601301(35.58%)	16548149(35.47%)	16557521(35.49%)	16591929(35.56%)
Z4-3	46727674	36877389(78.92%)	33426860(71.54%)	4120589(7.38%)	16712535(35.77%)	16714325(35.77%)	16687935(35.71%)	16738925(35.82%)
Z5-1	45343926	35596181(78.50%)	32100555(70.79%)	4298142(7.71%)	16062148(35.42%)	16038407(35.37%)	16040926(35.38%)	16059629(35.42%)
Z5-2	45720258	35952258(78.64%)	32534112(71.16%)	4110302(7.48%)	16300521(35.65%)	16233591(35.51%)	16253780(35.55%)	16280332(35.61%)
Z5-3	45077400	35521978(78.80%)	32166973(71.36%)	4084625(7.44%)	16091609(35.70%)	16075364(35.66%)	16055772(35.62%)	16111201(35.74%)
