# Supplementary material for: The Molecular Network behind Volatile Aroma Formation in Pear (Pyrus spp. Panguxiang) Revealed by Transcriptome Profiling via Fatty Acid Metabolic Pathways
Source: Life (Basel). 2022 Sep 26;12(10):1494. doi: 10.3390/life12101494 (PMC9605550; doi:10.3390/life12101494)
Supplement: Supplementary file 1 [file life-12-01494-s001.zip › Table S3.xlsx]

## Sheet: Table S3
	Table S3. The number of differentially expressed genes.
	Database	Number of annotated genes obtained
	NR	39707
	GO	34069
	KEGG	29399
	KOG	24306
	Pfam	33220
	SwissProt	29449
	TrEMBL	40424
