# Supplementary material for: The Molecular Network behind Volatile Aroma Formation in Pear (Pyrus spp. Panguxiang) Revealed by Transcriptome Profiling via Fatty Acid Metabolic Pathways
Source: Life (Basel). 2022 Sep 26;12(10):1494. doi: 10.3390/life12101494 (PMC9605550; doi:10.3390/life12101494)
Supplement: Supplementary file 1 [file life-12-01494-s001.zip › Table S4.xlsx]

## Sheet: Table S4
	Table S4. Summary of functional annotation.
	Group	Total	Down	Up
	S1_vs_S2	5632	3379	2253
	S2_vs_S3	5611	3380	2231
	S3_vs_S4	4203	2149	2054
	Z2_vs_Z1	4382	1744	2638
	Z3_vs_Z2	1184	549	635
	Z4_vs_Z3	1137	367	770
	Z5_vs_Z4	1917	632	1285
