# Supplementary material for: The Molecular Network behind Volatile Aroma Formation in Pear (Pyrus spp. Panguxiang) Revealed by Transcriptome Profiling via Fatty Acid Metabolic Pathways
Source: Life (Basel). 2022 Sep 26;12(10):1494. doi: 10.3390/life12101494 (PMC9605550; doi:10.3390/life12101494)
Supplement: Supplementary file 1 [file life-12-01494-s001.zip › Table S5.xlsx]

## Sheet: Table S5
	Table S5. The number of TFs in different modules
	ModuleColors	Number	TF number	TF (%)
	black	721	49	0.0679612
	blue	3377	159	0.0470832
	brown	3111	188	0.0604307
	cyan	136	10	0.0735294
	green	1519	185	0.121791
	greenyellow	350	21	0.06
	grey	287	12	0.0418118
	magenta	625	44	0.0704
	midnightblue	87	3	0.0344828
	pink	662	53	0.0800604
	purple	613	18	0.0293638
	red	827	53	0.0640871
	salmon	263	7	0.026616
	tan	346	13	0.0375723
	yellow	1953	128	0.0655402
	turquoise	11092	852	0.0768121
