# Supplementary material for: The Molecular Network behind Volatile Aroma Formation in Pear (Pyrus spp. Panguxiang) Revealed by Transcriptome Profiling via Fatty Acid Metabolic Pathways
Source: Life (Basel). 2022 Sep 26;12(10):1494. doi: 10.3390/life12101494 (PMC9605550; doi:10.3390/life12101494)
Supplement: Supplementary file 1 [file life-12-01494-s001.zip › Table S6.xlsx]

## Sheet: Table S6
Table S6. The number and types of TFs in different modules
TF family	black	blue	brown	cyan	green	greenyellow	grey	magenta	midnightblue	pink	purple	red	salmon	tan	turquoise	yellow
Alfin-like	1						1	1							7	1
AP2/ERF-AP2			1		2										7
AP2/ERF-ERF		21	7	1	10					10			2		38	8
AP2/ERF-RAV		1													1
ARID		2	1									1			7	2
AUX/IAA	1		5		1										13	2
B3		5	3	1		1		2						1	12	2
B3-ARF		2	3		5										18	2
BBR-BPC		1	2										1		3
BES1	1		2		1										7	1
bHLH	3	9	7		8			4		5		1			36	2
BSD			1
bZIP	3	7	5	2	9			2		2	4	2			25	4
C2C2-CO-like			1		3										6
C2C2-Dof	3	1			5			2							20	1
C2C2-GATA			8	1	2										7
C2C2-LSD			1												3
C2C2-YABBY			1												2
C2H2	1	4	8		5			2		3	2	6		1	32	5
C3H		13	9	1	10		2	2		2		5		1	22	7
CAMTA			5									1			4
Coactivator p15		1	2									1				1
CPP		2	1		2
CSD			3												3
DBB								2							2
DBP										1					3
DDT					1	2				1				1		2
E2F-DP	3				2							1			3
EIL					1		1								3	2
Family
FAR1	1	8	4		1							1	1		19	1
GARP-ARR-B		1	1	1				1							4
GARP-G2-like		1	2		3		1	1							24	3
GeBP					2										4
GNAT	2	9	4		4	2		1		1					12	3
GRAS		4	10		10										26	5
GRF															6
HB-BELL			1		2										11
HB-HD-ZIP	2		1		3			2							23	2
HB-KNOX	1	1	1		2			2			1				4
HB-other	1							1				2			3	1
HB-PHD					1							1			2
HB-WOX			1												1	1
HMG		2	2												6
HSF	1	2	3	1	4			1		3			1		9	3
IWS1		1			2							1			5	2
Jumonji	1	1	1		1					1		1	1	1	6	5
LFY
LIM		1	2												1
LOB	1	2	1					1		2					8	2
LUG			1		2										5
MADS-MIKC	2	2			1			2			2				20	1
MADS-M-type		1	2			1				1					2	1
MBF1	1	2													1	1
MED6															2
MED7		2
mTERF		2	5		2			2		1					34	2
MYB	1		7	1	7		1	4		3	2	2			37	7
MYB-related	3	5	7		12	1	2	1			2	1		2	22	3
NAC	2	4	11		8				1	4	2				36	6
NF-X1					1									1		1
NF-YA			2		1										8
NF-YB		3	1		2						1				2
NF-YC		1			2				1						5
NOZZLE
OFP				1											4	2
Others		2	4		8	2		1		1					25	2
PHD		5	1		4	1	1					7		2	16	3
PLATZ			1								1				2	2
Pseudo ARR-B	1	1	1												3	2
RB															2
Rcd1-like			3												1
RWP-RK					3					1					3
S1Fa-like			1												1
SAP
SBP		1	2		1			1				1		1	17	1
SET		2	3		4	3	1					3			18	3
SNF2	2	2	5		3	5				1		12	1	2	11	1
SOH1	1	1
SRS		1			2										5
STAT															1
SWI/SNF-BAF60b	1	3			1	1	2								14	4
SWI/SNF-SWI3			1		1										2
TAZ		1	1		1	1									2
TCP	1	1	2		3										11
Tify	1		2		1	1		1		4					6
TRAF	4	3	5		4			1				3			13	1
Trihelix		2	1		4			1		2					22	6
TUB	1	1	2		2										3	3
ULT		1													1
VOZ		1													2
Whirly								1							1
WRKY	2	6	7		3			2	1	4	1				28	3
zf-HD		1													6	3
Total	49	159	188	10	185	21	12	44	3	53	18	53	7	13	852	128
